# Supplementary material for: An integrated workflow for the structure elucidation of nanocrystalline powders
Source: Commun Chem. 2026 Jan 24;9:97. doi: 10.1038/s42004-026-01902-1 (PMC12920802; doi:10.1038/s42004-026-01902-1)
Supplement: Supplementary file 4 — Supplementary Data 1 [file 42004_2026_1902_MOESM4_ESM.cif]

#======================================================================
# CRYSTAL DATA
#----------------------------------------------------------------------
data_VESTA_phase_1

_chemical_name_common                  '38_structure_ecut60_opt.out'
_cell_length_a                         5.685122
_cell_length_b                         11.439075
_cell_length_c                         12.036193
_cell_angle_alpha                      82.871857
_cell_angle_beta                       78.178467
_cell_angle_gamma                      81.606201
_cell_volume                           754.341893
_space_group_name_H-M_alt              'P 1'
_space_group_IT_number                 1

loop_
_space_group_symop_operation_xyz
   'x, y, z'

loop_
   _atom_site_label
   _atom_site_occupancy
   _atom_site_fract_x
   _atom_site_fract_y
   _atom_site_fract_z
   _atom_site_adp_type
   _atom_site_U_iso_or_equiv
   _atom_site_type_symbol
   S1         1.0     0.283717     0.097745     0.585230    Uiso  ? S
   H2         1.0     0.109230     0.033042     0.573268    Uiso  ? H
   C3         1.0     0.484078     0.734333     0.665456    Uiso  ? C
   O4         1.0     0.678766     0.714511     0.702948    Uiso  ? O
   C5         1.0     0.864640     0.847749     0.464389    Uiso  ? C
   O6         1.0     0.061470     0.886607     0.463156    Uiso  ? O
   N7         1.0     0.456314     0.821907     0.582786    Uiso  ? N
   H8         1.0     0.300616     0.837230     0.548821    Uiso  ? H
   C9         1.0     0.530634     0.018844     0.489084    Uiso  ? C
   H10        1.0     0.464770     0.004013     0.412658    Uiso  ? H
   H11        1.0     0.669057     0.079746     0.464034    Uiso  ? H
   C12        1.0     0.639087     0.901790     0.545835    Uiso  ? C
   H13        1.0     0.702848     0.919630     0.621924    Uiso  ? H
   O14        1.0     0.836698     0.770851     0.401361    Uiso  ? O
   C15        1.0     0.277462     0.663234     0.711189    Uiso  ? C
   H16        1.0     0.345736     0.568438     0.708080    Uiso  ? H
   H17        1.0     0.125993     0.687968     0.665602    Uiso  ? H
   H18        1.0     0.208449     0.680023     0.800822    Uiso  ? H
   C19        1.0     0.432166     0.849627     0.205242    Uiso  ? C
   H20        1.0     0.618657     0.832040     0.221405    Uiso  ? H
   H21        1.0     0.308938     0.873275     0.284541    Uiso  ? H
   H22        1.0     0.427983     0.925614     0.138986    Uiso  ? H
   C23        1.0     0.510411     0.686448     0.072730    Uiso  ? C
   C24        1.0     0.587603     0.523229     0.937539    Uiso  ? C
   H25        1.0     0.655753     0.433335     0.971681    Uiso  ? H
   H26        1.0     0.470891     0.510425     0.878181    Uiso  ? H
   C27        1.0     0.081729     0.604801     0.183949    Uiso  ? C
   H28        1.0     0.912174     0.577287     0.233227    Uiso  ? H
   O29        1.0     0.921970     0.411806     0.133309    Uiso  ? O
   H30        1.0     0.863954     0.342958     0.108229    Uiso  ? H
   C31        1.0     0.365531     0.743382     0.164897    Uiso  ? C
   N32        1.0     0.158667     0.699411     0.216158    Uiso  ? N
   H33        1.0     0.049800     0.737636     0.288991    Uiso  ? H
   C34        1.0     0.436910     0.588159     0.035266    Uiso  ? C
   O35        1.0     0.718430     0.731068     0.024022    Uiso  ? O
   H36        1.0     0.791925     0.682377     0.957810    Uiso  ? H
   C37        1.0     0.217830     0.547440     0.092746    Uiso  ? C
   C38        1.0     0.132473     0.442346     0.056308    Uiso  ? C
   H39        1.0     0.095474     0.466356     0.968811    Uiso  ? H
   H40        1.0     0.280142     0.367001     0.051526    Uiso  ? H
   O41        1.0     0.789219     0.580752     0.875860    Uiso  ? O
   H42        1.0     0.737674     0.630453     0.806050    Uiso  ? H
   S43        1.0     0.173832     0.905018     0.877635    Uiso  ? S
   H44        1.0     0.143687     0.833643     0.977216    Uiso  ? H
   O45        1.0     0.667102     0.248543     0.097802    Uiso  ? O
   N46        1.0     0.079617     0.173615     0.937198    Uiso  ? N
   H47        1.0     0.245100     0.160350     0.962898    Uiso  ? H
   C48        1.0     0.251463     0.319145     0.791377    Uiso  ? C
   H49        1.0     0.410190     0.296634     0.832307    Uiso  ? H
   H50        1.0     0.187993     0.414715     0.791574    Uiso  ? H
   H51        1.0     0.305082     0.298851     0.701932    Uiso  ? H
   C52        1.0     0.906461     0.092508     0.992318    Uiso  ? C
   H53        1.0     0.981210     0.045105     0.065867    Uiso  ? H
   C54        1.0     0.886833     0.000880     0.913291    Uiso  ? C
   H55        1.0     0.845097     0.045968     0.832161    Uiso  ? H
   H56        1.0     0.742875     0.946003     0.951668    Uiso  ? H
   C57        1.0     0.043767     0.251865     0.848215    Uiso  ? C
   O58        1.0     0.845502     0.268956     0.813583    Uiso  ? O
   O59        1.0     0.470679     0.114453     0.045144    Uiso  ? O
   C60        1.0     0.659859     0.157836     0.046512    Uiso  ? C
   O61        1.0     0.735784     0.409269     0.637822    Uiso  ? O
   H62        1.0     0.793878     0.358251     0.705134    Uiso  ? H
   C63        1.0     0.286003     0.459891     0.411557    Uiso  ? C
   C64        1.0     0.373695     0.563067     0.450556    Uiso  ? C
   H65        1.0     0.419278     0.534607     0.535863    Uiso  ? H
   H66        1.0     0.224588     0.637547     0.460911    Uiso  ? H
   O67        1.0     0.788436     0.274288     0.477694    Uiso  ? O
   H68        1.0     0.721921     0.317012     0.548367    Uiso  ? H
   N69        1.0     0.342337     0.312808     0.283400    Uiso  ? N
   H70        1.0     0.450944     0.277078     0.209313    Uiso  ? H
   C71        1.0     0.069959     0.416326     0.469664    Uiso  ? C
   O72        1.0     0.578560     0.598561     0.371909    Uiso  ? O
   H73        1.0     0.633753     0.667553     0.397497    Uiso  ? H
   C74        1.0     0.136865     0.267654     0.333913    Uiso  ? C
   C75        1.0     0.419727     0.405984     0.317896    Uiso  ? C
   H76        1.0     0.588077     0.434787     0.268611    Uiso  ? H
   C77        1.0     0.924524     0.474083     0.573037    Uiso  ? C
   H78        1.0     0.046988     0.488181     0.629041    Uiso  ? H
   H79        1.0     0.841415     0.563302     0.544337    Uiso  ? H
   C80        1.0     0.994836     0.320651     0.428929    Uiso  ? C
   C81        1.0     0.070073     0.163430     0.290195    Uiso  ? C
   H82        1.0     0.193325     0.141783     0.210232    Uiso  ? H
   H83        1.0     0.883310     0.181890     0.274539    Uiso  ? H
   H84        1.0     0.076203     0.085651     0.354351    Uiso  ? H
