# Supplementary material for: An integrated workflow for the structure elucidation of nanocrystalline powders
Source: Commun Chem. 2026 Jan 24;9:97. doi: 10.1038/s42004-026-01902-1 (PMC12920802; doi:10.1038/s42004-026-01902-1)
Supplement: Supplementary file 5 — Supplementary Data 2 [file 42004_2026_1902_MOESM5_ESM.cif]

#======================================================================
# CRYSTAL DATA
#----------------------------------------------------------------------
data_VESTA_phase_1

_chemical_name_common                  '72_structure_ecut60_opt0.out'
_cell_length_a                         5.751200
_cell_length_b                         11.636002
_cell_length_c                         12.333002
_cell_angle_alpha                      83.090012
_cell_angle_beta                       76.820000
_cell_angle_gamma                      81.349998
_cell_volume                           791.277086
_space_group_name_H-M_alt              'P 1'
_space_group_IT_number                 1

loop_
_space_group_symop_operation_xyz
   'x, y, z'

loop_
   _atom_site_label
   _atom_site_occupancy
   _atom_site_fract_x
   _atom_site_fract_y
   _atom_site_fract_z
   _atom_site_adp_type
   _atom_site_U_iso_or_equiv
   _atom_site_type_symbol
   S1         1.0     0.300233     0.096665     0.578744    Uiso  ? S
   H2         1.0     0.121696     0.031787     0.580039    Uiso  ? H
   C3         1.0     0.478466     0.732895     0.665231    Uiso  ? C
   O4         1.0     0.670406     0.711991     0.700833    Uiso  ? O
   C5         1.0     0.864228     0.838067     0.465425    Uiso  ? C
   O6         1.0     0.063208     0.870231     0.465966    Uiso  ? O
   N7         1.0     0.453472     0.819057     0.584641    Uiso  ? N
   H8         1.0     0.301193     0.832816     0.551396    Uiso  ? H
   C9         1.0     0.538782     0.009345     0.486800    Uiso  ? C
   H10        1.0     0.472280    -0.007542     0.413980    Uiso  ? H
   H11        1.0     0.682389     0.065547     0.458162    Uiso  ? H
   C12        1.0     0.639123     0.895285     0.545306    Uiso  ? C
   H13        1.0     0.700413     0.915208     0.618556    Uiso  ? H
   O14        1.0     0.831826     0.765835     0.401488    Uiso  ? O
   C15        1.0     0.270576     0.664526     0.711688    Uiso  ? C
   H16        1.0     0.336904     0.570816     0.710594    Uiso  ? H
   H17        1.0     0.122614     0.687609     0.667128    Uiso  ? H
   H18        1.0     0.198768     0.683596     0.799251    Uiso  ? H
   C19        1.0     0.421680     0.845081     0.204833    Uiso  ? C
   H20        1.0     0.604165     0.827134     0.222050    Uiso  ? H
   H21        1.0     0.294690     0.869826     0.282050    Uiso  ? H
   H22        1.0     0.423808     0.919108     0.139594    Uiso  ? H
   C23        1.0     0.503468     0.686118     0.072203    Uiso  ? C
   C24        1.0     0.585157     0.527255     0.936896    Uiso  ? C
   H25        1.0     0.659073     0.439707     0.968817    Uiso  ? H
   H26        1.0     0.470630     0.512146     0.880551    Uiso  ? H
   C27        1.0     0.079725     0.603265     0.184149    Uiso  ? C
   H28        1.0     0.911294     0.575702     0.233283    Uiso  ? H
   O29        1.0     0.922757     0.414425     0.131726    Uiso  ? O
   H30        1.0     0.865633     0.347710     0.105932    Uiso  ? H
   C31        1.0     0.358193     0.740517     0.164825    Uiso  ? C
   N32        1.0     0.154258     0.695842     0.216603    Uiso  ? N
   H33        1.0     0.044728     0.732283     0.289646    Uiso  ? H
   C34        1.0     0.432617     0.589692     0.034757    Uiso  ? C
   O35        1.0     0.708579     0.731554     0.023276    Uiso  ? O
   H36        1.0     0.782239     0.685982     0.956174    Uiso  ? H
   C37        1.0     0.215581     0.548479     0.092380    Uiso  ? C
   C38        1.0     0.131522     0.446145     0.055098    Uiso  ? C
   H39        1.0     0.094240     0.471553     0.970369    Uiso  ? H
   H40        1.0     0.279065     0.372213     0.047139    Uiso  ? H
   O41        1.0     0.780516     0.586789     0.874182    Uiso  ? O
   H42        1.0     0.729091     0.632626     0.805822    Uiso  ? H
   S43        1.0     0.169272     0.909162     0.881574    Uiso  ? S
   H44        1.0     0.135277     0.841088     0.980039    Uiso  ? H
   O45        1.0     0.666896     0.254971     0.095297    Uiso  ? O
   N46        1.0     0.081167     0.177150     0.936531    Uiso  ? N
   H47        1.0     0.242256     0.165979     0.962506    Uiso  ? H
   C48        1.0     0.258988     0.318491     0.792951    Uiso  ? C
   H49        1.0     0.414005     0.297012     0.833139    Uiso  ? H
   H50        1.0     0.195663     0.412612     0.793020    Uiso  ? H
   H51        1.0     0.317189     0.297804     0.705267    Uiso  ? H
   C52        1.0     0.905948     0.099072     0.992180    Uiso  ? C
   H53        1.0     0.976674     0.053932     0.064558    Uiso  ? H
   C54        1.0     0.887163     0.007188     0.916570    Uiso  ? C
   H55        1.0     0.849647     0.049774     0.836649    Uiso  ? H
   H56        1.0     0.741193     0.955281     0.955788    Uiso  ? H
   C57        1.0     0.050876     0.252555     0.848290    Uiso  ? C
   O58        1.0     0.858441     0.268049     0.812986    Uiso  ? O
   O59        1.0     0.470980     0.124698     0.043560    Uiso  ? O
   C60        1.0     0.659380     0.165641     0.045150    Uiso  ? C
   O61        1.0     0.745667     0.402802     0.639194    Uiso  ? O
   H62        1.0     0.805303     0.354316     0.704044    Uiso  ? H
   C63        1.0     0.285990     0.459194     0.411081    Uiso  ? C
   C64        1.0     0.371341     0.559856     0.450561    Uiso  ? C
   H65        1.0     0.411820     0.531640     0.534231    Uiso  ? H
   H66        1.0     0.223714     0.633593     0.461536    Uiso  ? H
   O67        1.0     0.796162     0.274657     0.478010    Uiso  ? O
   H68        1.0     0.731276     0.314089     0.549443    Uiso  ? H
   N69        1.0     0.343487     0.317370     0.281784    Uiso  ? N
   H70        1.0     0.451755     0.283474     0.207495    Uiso  ? H
   C71        1.0     0.073231     0.414648     0.469894    Uiso  ? C
   O72        1.0     0.578096     0.594223     0.373819    Uiso  ? O
   H73        1.0     0.629570     0.662633     0.398786    Uiso  ? H
   C74        1.0     0.141008     0.271563     0.333040    Uiso  ? C
   C75        1.0     0.418702     0.408401     0.316574    Uiso  ? C
   H76        1.0     0.585173     0.437743     0.267050    Uiso  ? H
   C77        1.0     0.928439     0.469062     0.574012    Uiso  ? C
   H78        1.0     0.050872     0.483739     0.626653    Uiso  ? H
   H79        1.0     0.840632     0.556396     0.549042    Uiso  ? H
   C80        1.0     0.999740     0.321499     0.428826    Uiso  ? C
   C81        1.0     0.077458     0.168961     0.289925    Uiso  ? C
   H82        1.0     0.204475     0.146549     0.211898    Uiso  ? H
   H83        1.0     0.894150     0.187619     0.273760    Uiso  ? H
   H84        1.0     0.078329     0.093258     0.353275    Uiso  ? H
