# Supplementary material for: An integrated workflow for the structure elucidation of nanocrystalline powders
Source: Commun Chem. 2026 Jan 24;9:97. doi: 10.1038/s42004-026-01902-1 (PMC12920802; doi:10.1038/s42004-026-01902-1)
Supplement: Supplementary file 6 — Supplementary Data 3 [file 42004_2026_1902_MOESM6_ESM.cif]

data_image0
_chemical_formula_structural       S4O20N12C84H124
_chemical_formula_sum              "S4 O20 N12 C84 H124"
_cell_length_a       5.4678
_cell_length_b       20.9155
_cell_length_c       22.5801
_cell_angle_alpha    90
_cell_angle_beta     90
_cell_angle_gamma    90

_space_group_name_H-M_alt    "P 1"
_space_group_IT_number       1

loop_
  _space_group_symop_operation_xyz
  'x, y, z'

loop_
  _atom_site_type_symbol
  _atom_site_label
  _atom_site_symmetry_multiplicity
  _atom_site_fract_x
  _atom_site_fract_y
  _atom_site_fract_z
  _atom_site_occupancy
  S   S1        1.0  0.82923  0.43622  0.79850  1.0000
  S   S2        1.0  0.32923  0.06378  0.20150  1.0000
  S   S3        1.0  0.67077  0.56378  0.29850  1.0000
  S   S4        1.0  0.17077  0.93622  0.70150  1.0000
  O   O1        1.0  0.71314  0.44199  0.57913  1.0000
  O   O2        1.0  0.21314  0.05801  0.42087  1.0000
  O   O3        1.0  0.78686  0.55801  0.07913  1.0000
  O   O4        1.0  0.28686  0.94199  0.92087  1.0000
  O   O5        1.0  0.01975  0.30692  0.65203  1.0000
  O   O6        1.0  0.51975  0.19308  0.34797  1.0000
  O   O7        1.0  0.48025  0.69308  0.15203  1.0000
  O   O8        1.0  0.98025  0.80692  0.84797  1.0000
  O   O9        1.0  0.34148  0.56318  0.68161  1.0000
  O   O10       1.0  0.84148  0.93682  0.31839  1.0000
  O   O11       1.0  0.15852  0.43682  0.18161  1.0000
  O   O12       1.0  0.65852  0.06318  0.81839  1.0000
  O   O13       1.0  0.70574  0.21048  0.74437  1.0000
  O   O14       1.0  0.20574  0.28952  0.25563  1.0000
  O   O15       1.0  0.79426  0.78952  0.24437  1.0000
  O   O16       1.0  0.29426  0.71048  0.75563  1.0000
  O   O17       1.0  0.02404  0.62823  0.70484  1.0000
  O   O18       1.0  0.52404  0.87177  0.29516  1.0000
  O   O19       1.0  0.47596  0.37177  0.20484  1.0000
  O   O20       1.0  0.97596  0.12823  0.79516  1.0000
  N   N1        1.0  0.28856  0.36550  0.59725  1.0000
  N   N2        1.0  0.78856  0.13450  0.40275  1.0000
  N   N3        1.0  0.21144  0.63450  0.09725  1.0000
  N   N4        1.0  0.71144  0.86550  0.90275  1.0000
  N   N5        1.0  0.06439  0.48978  0.61057  1.0000
  N   N6        1.0  0.56439  0.01022  0.38943  1.0000
  N   N7        1.0  0.43561  0.51022  0.11057  1.0000
  N   N8        1.0  0.93561  0.98978  0.88943  1.0000
  N   N9        1.0  0.34074  0.26004  0.72488  1.0000
  N   N10       1.0  0.84074  0.23996  0.27512  1.0000
  N   N11       1.0  0.15926  0.73996  0.22488  1.0000
  N   N12       1.0  0.65926  0.76004  0.77512  1.0000
  C   C1        1.0  0.23027  0.32768  0.64369  1.0000
  C   C2        1.0  0.73027  0.17232  0.35631  1.0000
  C   C3        1.0  0.26973  0.67232  0.14369  1.0000
  C   C4        1.0  0.76973  0.82768  0.85631  1.0000
  C   C5        1.0  0.12649  0.57940  0.67647  1.0000
  C   C6        1.0  0.62649  0.92060  0.32353  1.0000
  C   C7        1.0  0.37351  0.42060  0.17647  1.0000
  C   C8        1.0  0.87351  0.07940  0.82353  1.0000
  C   C9        1.0  0.94070  0.44192  0.58431  1.0000
  C   C10       1.0  0.44070  0.05808  0.41569  1.0000
  C   C11       1.0  0.55930  0.55808  0.08431  1.0000
  C   C12       1.0  0.05930  0.94192  0.91569  1.0000
  C   C13       1.0  0.09494  0.38737  0.55753  1.0000
  C   C14       1.0  0.59494  0.11263  0.44247  1.0000
  C   C15       1.0  0.40506  0.61263  0.05753  1.0000
  C   C16       1.0  0.90506  0.88737  0.94247  1.0000
  C   C17       1.0  0.47680  0.21245  0.74682  1.0000
  C   C18       1.0  0.97680  0.28755  0.25318  1.0000
  C   C19       1.0  0.02320  0.78755  0.24682  1.0000
  C   C20       1.0  0.52320  0.71245  0.75318  1.0000
  C   C21       1.0  0.43269  0.31313  0.68903  1.0000
  C   C22       1.0  0.93269  0.18687  0.31097  1.0000
  C   C23       1.0  0.06731  0.68687  0.18903  1.0000
  C   C24       1.0  0.56731  0.81313  0.81097  1.0000
  C   C25       1.0  0.94690  0.54645  0.63477  1.0000
  C   C26       1.0  0.44690  0.95355  0.36523  1.0000
  C   C27       1.0  0.55310  0.45355  0.13477  1.0000
  C   C28       1.0  0.05310  0.04645  0.86523  1.0000
  C   C29       1.0  0.19699  0.40825  0.49715  1.0000
  C   C30       1.0  0.69699  0.09175  0.50285  1.0000
  C   C31       1.0  0.30301  0.59175  0.99715  1.0000
  C   C32       1.0  0.80301  0.90825  0.00285  1.0000
  C   C33       1.0  0.09607  0.59070  0.49049  1.0000
  C   C34       1.0  0.59607  0.90930  0.50951  1.0000
  C   C35       1.0  0.40393  0.40930  0.99049  1.0000
  C   C36       1.0  0.90393  0.09070  0.00951  1.0000
  C   C37       1.0  0.05189  0.61898  0.54578  1.0000
  C   C38       1.0  0.55189  0.88102  0.45422  1.0000
  C   C39       1.0  0.44811  0.38102  0.04578  1.0000
  C   C40       1.0  0.94811  0.11898  0.95422  1.0000
  C   C41       1.0  0.19633  0.67148  0.56246  1.0000
  C   C42       1.0  0.69633  0.82852  0.43754  1.0000
  C   C43       1.0  0.30367  0.32852  0.06246  1.0000
  C   C44       1.0  0.80367  0.17148  0.93754  1.0000
  C   C45       1.0  0.38080  0.69451  0.52542  1.0000
  C   C46       1.0  0.88080  0.80549  0.47458  1.0000
  C   C47       1.0  0.11920  0.30549  0.02542  1.0000
  C   C48       1.0  0.61920  0.19451  0.97458  1.0000
  C   C49       1.0  0.42430  0.66530  0.47078  1.0000
  C   C50       1.0  0.92430  0.83470  0.52922  1.0000
  C   C51       1.0  0.07570  0.33470  0.97078  1.0000
  C   C52       1.0  0.57570  0.16530  0.02922  1.0000
  C   C53       1.0  0.28117  0.61331  0.45334  1.0000
  C   C54       1.0  0.78117  0.88669  0.54666  1.0000
  C   C55       1.0  0.21883  0.38669  0.95334  1.0000
  C   C56       1.0  0.71883  0.11331  0.04666  1.0000
  C   C57       1.0  0.85493  0.59321  0.58595  1.0000
  C   C58       1.0  0.35493  0.90679  0.41405  1.0000
  C   C59       1.0  0.64507  0.40679  0.08595  1.0000
  C   C60       1.0  0.14507  0.09321  0.91405  1.0000
  C   C61       1.0  0.32350  0.35559  0.46086  1.0000
  C   C62       1.0  0.82350  0.14441  0.53914  1.0000
  C   C63       1.0  0.17650  0.64441  0.96086  1.0000
  C   C64       1.0  0.67650  0.85559  0.03914  1.0000
  C   C65       1.0  0.48530  0.37482  0.72476  1.0000
  C   C66       1.0  0.98530  0.12518  0.27524  1.0000
  C   C67       1.0  0.01470  0.62518  0.22476  1.0000
  C   C68       1.0  0.51470  0.87482  0.77524  1.0000
  C   C69       1.0  0.15195  0.30000  0.44600  1.0000
  C   C70       1.0  0.65195  0.20000  0.55400  1.0000
  C   C71       1.0  0.34805  0.70000  0.94600  1.0000
  C   C72       1.0  0.84805  0.80000  0.05400  1.0000
  C   C73       1.0  0.66111  0.36484  0.77667  1.0000
  C   C74       1.0  0.16111  0.13516  0.22333  1.0000
  C   C75       1.0  0.83889  0.63516  0.27667  1.0000
  C   C76       1.0  0.33889  0.86484  0.72333  1.0000
  C   C77       1.0  0.43138  0.38474  0.40434  1.0000
  C   C78       1.0  0.93138  0.11526  0.59566  1.0000
  C   C79       1.0  0.06862  0.61526  0.90434  1.0000
  C   C80       1.0  0.56862  0.88474  0.09566  1.0000
  C   C81       1.0  0.58528  0.49070  0.81890  1.0000
  C   C82       1.0  0.08528  0.00930  0.18110  1.0000
  C   C83       1.0  0.91472  0.50930  0.31890  1.0000
  C   C84       1.0  0.41472  0.99070  0.68110  1.0000
  H   H1        1.0  0.46229  0.38398  0.59195  1.0000
  H   H2        1.0  0.96229  0.11602  0.40805  1.0000
  H   H3        1.0  0.03771  0.61602  0.09195  1.0000
  H   H4        1.0  0.53771  0.88398  0.90805  1.0000
  H   H5        1.0  0.25011  0.48758  0.61528  1.0000
  H   H6        1.0  0.75011  0.01242  0.38472  1.0000
  H   H7        1.0  0.24989  0.51242  0.11528  1.0000
  H   H8        1.0  0.74989  0.98758  0.88472  1.0000
  H   H9        1.0  0.96527  0.34777  0.55194  1.0000
  H   H10       1.0  0.46527  0.15223  0.44806  1.0000
  H   H11       1.0  0.53473  0.65223  0.05194  1.0000
  H   H12       1.0  0.03473  0.84777  0.94806  1.0000
  H   H13       1.0  0.36915  0.17411  0.76809  1.0000
  H   H14       1.0  0.86915  0.32589  0.23191  1.0000
  H   H15       1.0  0.13085  0.82589  0.26809  1.0000
  H   H16       1.0  0.63085  0.67411  0.73191  1.0000
  H   H17       1.0  0.60328  0.29792  0.66744  1.0000
  H   H18       1.0  0.10328  0.20208  0.33256  1.0000
  H   H19       1.0  0.89672  0.70208  0.16744  1.0000
  H   H20       1.0  0.39672  0.79792  0.83256  1.0000
  H   H21       1.0  0.78518  0.53204  0.66051  1.0000
  H   H22       1.0  0.28518  0.96796  0.33949  1.0000
  H   H23       1.0  0.71482  0.46796  0.16051  1.0000
  H   H24       1.0  0.21482  0.03204  0.83949  1.0000
  H   H25       1.0  0.04233  0.42733  0.47125  1.0000
  H   H26       1.0  0.54233  0.07267  0.52875  1.0000
  H   H27       1.0  0.45767  0.57267  0.97125  1.0000
  H   H28       1.0  0.95767  0.92733  0.02875  1.0000
  H   H29       1.0  0.32537  0.44817  0.50383  1.0000
  H   H30       1.0  0.82537  0.05183  0.49617  1.0000
  H   H31       1.0  0.17463  0.55183  0.00383  1.0000
  H   H32       1.0  0.67463  0.94817  0.99617  1.0000
  H   H33       1.0  0.98163  0.55068  0.47644  1.0000
  H   H34       1.0  0.48163  0.94932  0.52356  1.0000
  H   H35       1.0  0.51837  0.44932  0.97644  1.0000
  H   H36       1.0  0.01837  0.05068  0.02356  1.0000
  H   H37       1.0  0.16181  0.69491  0.60488  1.0000
  H   H38       1.0  0.66181  0.80509  0.39512  1.0000
  H   H39       1.0  0.33819  0.30509  0.10488  1.0000
  H   H40       1.0  0.83819  0.19491  0.89512  1.0000
  H   H41       1.0  0.49097  0.73551  0.53888  1.0000
  H   H42       1.0  0.99097  0.76449  0.46112  1.0000
  H   H43       1.0  0.00903  0.26449  0.03888  1.0000
  H   H44       1.0  0.50903  0.23551  0.96112  1.0000
  H   H45       1.0  0.56899  0.68304  0.44188  1.0000
  H   H46       1.0  0.06899  0.81696  0.55812  1.0000
  H   H47       1.0  0.93101  0.31696  0.94188  1.0000
  H   H48       1.0  0.43101  0.18304  0.05812  1.0000
  H   H49       1.0  0.31630  0.59038  0.41075  1.0000
  H   H50       1.0  0.81630  0.90962  0.58925  1.0000
  H   H51       1.0  0.18370  0.40962  0.91075  1.0000
  H   H52       1.0  0.68370  0.09038  0.08925  1.0000
  H   H53       1.0  0.71676  0.56732  0.56008  1.0000
  H   H54       1.0  0.21676  0.93268  0.43992  1.0000
  H   H55       1.0  0.78324  0.43268  0.06008  1.0000
  H   H56       1.0  0.28324  0.06732  0.93992  1.0000
  H   H57       1.0  0.75991  0.63237  0.60862  1.0000
  H   H58       1.0  0.25991  0.86763  0.39138  1.0000
  H   H59       1.0  0.74009  0.36763  0.10862  1.0000
  H   H60       1.0  0.24009  0.13237  0.89138  1.0000
  H   H61       1.0  0.15413  0.25474  0.72354  1.0000
  H   H62       1.0  0.65413  0.24526  0.27646  1.0000
  H   H63       1.0  0.34587  0.74526  0.22354  1.0000
  H   H64       1.0  0.84587  0.75474  0.77646  1.0000
  H   H65       1.0  0.47660  0.33672  0.48747  1.0000
  H   H66       1.0  0.97660  0.16328  0.51253  1.0000
  H   H67       1.0  0.02340  0.66328  0.98747  1.0000
  H   H68       1.0  0.52340  0.83672  0.01253  1.0000
  H   H69       1.0  0.56556  0.40943  0.69370  1.0000
  H   H70       1.0  0.06556  0.09057  0.30630  1.0000
  H   H71       1.0  0.93444  0.59057  0.19370  1.0000
  H   H72       1.0  0.43444  0.90943  0.80630  1.0000
  H   H73       1.0  0.31202  0.39549  0.74058  1.0000
  H   H74       1.0  0.81202  0.10451  0.25942  1.0000
  H   H75       1.0  0.18798  0.60451  0.24058  1.0000
  H   H76       1.0  0.68798  0.89549  0.75942  1.0000
  H   H77       1.0  0.08542  0.27549  0.48592  1.0000
  H   H78       1.0  0.58542  0.22451  0.51408  1.0000
  H   H79       1.0  0.41458  0.72451  0.98592  1.0000
  H   H80       1.0  0.91458  0.77549  0.01408  1.0000
  H   H81       1.0  0.99098  0.31706  0.42123  1.0000
  H   H82       1.0  0.49098  0.18294  0.57877  1.0000
  H   H83       1.0  0.50902  0.68294  0.92123  1.0000
  H   H84       1.0  0.00902  0.81706  0.07877  1.0000
  H   H85       1.0  0.24616  0.26442  0.41839  1.0000
  H   H86       1.0  0.74616  0.23558  0.58161  1.0000
  H   H87       1.0  0.25384  0.73558  0.91839  1.0000
  H   H88       1.0  0.75384  0.76442  0.08161  1.0000
  H   H89       1.0  0.80557  0.33089  0.76430  1.0000
  H   H90       1.0  0.30557  0.16911  0.23570  1.0000
  H   H91       1.0  0.69443  0.66911  0.26430  1.0000
  H   H92       1.0  0.19443  0.83089  0.73570  1.0000
  H   H93       1.0  0.56552  0.34521  0.81550  1.0000
  H   H94       1.0  0.06552  0.15479  0.18450  1.0000
  H   H95       1.0  0.93448  0.65479  0.31550  1.0000
  H   H96       1.0  0.43448  0.84521  0.68450  1.0000
  H   H97       1.0  0.28659  0.40509  0.37616  1.0000
  H   H98       1.0  0.78659  0.09491  0.62384  1.0000
  H   H99       1.0  0.21341  0.59491  0.87616  1.0000
  H   H100      1.0  0.71341  0.90509  0.12384  1.0000
  H   H101      1.0  0.56074  0.42339  0.41483  1.0000
  H   H102      1.0  0.06074  0.07661  0.58517  1.0000
  H   H103      1.0  0.93926  0.57661  0.91483  1.0000
  H   H104      1.0  0.43926  0.92339  0.08517  1.0000
  H   H105      1.0  0.52747  0.34837  0.37799  1.0000
  H   H106      1.0  0.02747  0.15163  0.62201  1.0000
  H   H107      1.0  0.97253  0.65163  0.87799  1.0000
  H   H108      1.0  0.47253  0.84837  0.12201  1.0000
  H   H109      1.0  0.67567  0.53351  0.83649  1.0000
  H   H110      1.0  0.17567  0.96649  0.16351  1.0000
  H   H111      1.0  0.82433  0.46649  0.33649  1.0000
  H   H112      1.0  0.32433  0.03351  0.66351  1.0000
  H   H113      1.0  0.47410  0.50456  0.78058  1.0000
  H   H114      1.0  0.97410  0.99544  0.21942  1.0000
  H   H115      1.0  0.02590  0.49544  0.28058  1.0000
  H   H116      1.0  0.52590  0.00456  0.71942  1.0000
  H   H117      1.0  0.46959  0.46982  0.85357  1.0000
  H   H118      1.0  0.96959  0.03018  0.14643  1.0000
  H   H119      1.0  0.03041  0.53018  0.35357  1.0000
  H   H120      1.0  0.53041  0.96982  0.64643  1.0000
  H   H121      1.0  0.15325  0.65607  0.72661  1.0000
  H   H122      1.0  0.65325  0.84393  0.27339  1.0000
  H   H123      1.0  0.34675  0.34393  0.22661  1.0000
  H   H124      1.0  0.84675  0.15607  0.77339  1.0000
